# Supplementary material for: Distinct signatures of lung cancer types: aberrant mucin O-glycosylation and compromised immune response
Source: BMC Cancer. 2019 Aug 20;19:824. doi: 10.1186/s12885-019-5965-x (PMC6702745; doi:10.1186/s12885-019-5965-x)
Supplement: Supplementary file 7 — Table S3 Survival analysis. The table contains all the data from the cox regression on the candidate genes. (XLSX 14 kb) [file 12885_2019_5965_MOESM7_ESM.xlsx]

## Sheet: cox_table_LUSC
TABLES3	SUMMARY	SURVIVAL	ANALYSIS
	coef(group_low)	exp(coef)(group_low)	p-value(group_low)	fdr(group_low)	coef(stageii)	exp(coef)(stageii)	p-value(stageii)	fdr(stageii)	coef(stageiii)	exp(coef)(stageiii)	p-value(stageiii)	fdr(stageiii)	coef(stageiv)	exp(coef)(stageiv)	p-value(stageiv)	fdr(stageiv)	coef(age>65)	exp(coef)(age>65)	p-value(age>65)	fdr(age>65)	coef(gendermale)	exp(coef)(gendermale)	p-value(gendermale)	fdr(gendermale)
MUC5B	0.095	1.1	0.704	1	-0.0652	0.937	0.825	1	0.572	1.77	0.0585	0.38	1.66	5.24	0.0275	0.358	0.11	1.12	0.649	1	-0.189	0.828	0.499	1
HABP2	-0.317	0.728	0.269	1	-0.039	0.962	0.904	1	0.205	1.23	0.57	1	1.22	3.4	0.102	1	0.212	1.24	0.458	1	0.419	1.52	0.203	1
ICA1	-0.86	0.423	0.000766	0.00996	-0.178	0.837	0.507	1	0.459	1.58	0.185	0.802	-14.1	7.21e-07	0.997	1	-0.0469	0.954	0.852	1	0.446	1.56	0.149	0.802
ITGA6	-0.025	0.975	0.92	1	-0.101	0.904	0.74	1	0.447	1.56	0.157	0.979	0.904	2.47	0.226	0.979	0.397	1.49	0.121	0.979	0.0385	1.04	0.896	1
CSTA	0.503	1.65	0.0463	0.541	-0.0361	0.965	0.903	1	0.517	1.68	0.0832	0.541	0.793	2.21	0.439	1	0.027	1.03	0.912	1	0.435	1.54	0.141	0.611
FZD7	-0.04	0.961	0.866	1	0.0884	1.09	0.767	1	0.427	1.53	0.139	0.904	1.55	4.7	0.0369	0.48	0.299	1.35	0.22	0.953	0.0655	1.07	0.808	1
ALDOC	0.426	1.53	0.0971	0.421	-0.105	0.9	0.728	1	0.526	1.69	0.0875	0.421	1.6	4.95	0.0108	0.14	0.0568	1.06	0.817	1	-0.0521	0.949	0.86	1
AQP5	0.454	1.58	0.0678	0.299	-0.124	0.884	0.684	1	0.428	1.53	0.155	0.504	1.71	5.53	0.0226	0.294	0.453	1.57	0.069	0.299	0.314	1.37	0.257	0.668
ARSE	-0.162	0.851	0.538	1	0.441	1.55	0.137	0.594	0.808	2.24	0.0202	0.263	1.15	3.14	0.269	0.848	0.469	1.6	0.0824	0.536	0.297	1.35	0.326	0.848
FABP5	0.281	1.32	0.235	0.673	-0.347	0.707	0.203	0.673	0.451	1.57	0.14	0.673	1.17	3.22	0.259	0.673	0.361	1.44	0.127	0.673	0.0921	1.1	0.741	1
SLC2A9	0.568	1.76	0.0313	0.407	-0.218	0.804	0.48	1	0.356	1.43	0.263	0.855	1.37	3.93	0.0726	0.472	0.01	1.01	0.969	1	0.386	1.47	0.245	0.855
AGR2	0.18	1.2	0.471	1	0.616	1.85	0.0371	0.241	0.725	2.06	0.027	0.241	1.25	3.47	0.097	0.348	0.415	1.52	0.108	0.348	0.496	1.64	0.134	0.348
SPDEF	0.0353	1.04	0.888	1	0.0262	1.03	0.927	1	0.394	1.48	0.281	1	1.26	3.53	0.0409	0.532	0.438	1.55	0.0891	0.579	0.174	1.19	0.574	1

## Sheet: cox_table_LUAD
	coef(group_low)	exp(coef)(group_low)	p-value(group_low)	fdr(group_low)	coef(stageii)	exp(coef)(stageii)	p-value(stageii)	fdr(stageii)	coef(stageiii)	exp(coef)(stageiii)	p-value(stageiii)	fdr(stageiii)	coef(stageiv)	exp(coef)(stageiv)	p-value(stageiv)	fdr(stageiv)	coef(age>65)	exp(coef)(age>65)	p-value(age>65)	fdr(age>65)	coef(gendermale)	exp(coef)(gendermale)	p-value(gendermale)	fdr(gendermale)
MUC5B	0.143	1.15	0.616	1	1.17	3.24	0.00296	0.0163	2.24	9.44	8.49e-08	9.34e-07	1.16	3.2	0.0139	0.051	0.233	1.26	0.421	0.926	0.311	1.37	0.278	0.765
MUC21	0.211	1.24	0.44	0.968	0.678	1.97	0.0507	0.186	1.38	3.98	6.4e-05	0.000704	1.26	3.52	0.0147	0.0808	0.223	1.25	0.416	0.968	0.043	1.04	0.874	1
KCNK5	0.311	1.37	0.234	0.587	0.96	2.61	0.00756	0.0277	1.42	4.15	1.3e-05	0.000143	1.48	4.38	0.00172	0.00946	0.296	1.34	0.267	0.587	-0.255	0.775	0.335	0.614
ICA1	0.143	1.15	0.59	1	0.902	2.46	0.0159	0.0583	1.5	4.47	3.01e-06	3.31e-05	1.39	4.02	0.00111	0.0061	0.311	1.36	0.252	0.693	-0.00242	0.998	0.993	1
ITGA6	-0.859	0.424	0.00198	0.0109	0.954	2.59	0.0166	0.0609	2.03	7.63	7.29e-10	8.02e-09	0.937	2.55	0.0742	0.204	0.17	1.18	0.539	0.988	-0.169	0.844	0.535	0.988
ALDOC	-0.0898	0.914	0.743	1	0.739	2.09	0.0442	0.162	1.54	4.68	1.66e-05	0.000183	1.21	3.35	0.027	0.148	-0.0938	0.91	0.731	1	-0.00735	0.993	0.979	1
AQP5	0.401	1.49	0.204	0.449	0.802	2.23	0.0345	0.126	2.11	8.22	6.25e-08	6.88e-07	1.22	3.39	0.0326	0.126	0.318	1.37	0.292	0.535	0.415	1.51	0.174	0.449
ARSE	-0.0949	0.909	0.71	1	0.734	2.08	0.0225	0.102	1.44	4.21	2.26e-05	0.000249	0.938	2.55	0.0278	0.102	0.134	1.14	0.619	1	-0.0576	0.944	0.816	1
FABP5	-0.816	0.442	0.00349	0.0128	0.643	1.9	0.0983	0.27	1.84	6.31	1.16e-07	1.28e-06	1.53	4.61	0.00334	0.0128	0.203	1.22	0.471	1	-0.117	0.889	0.673	1
SLC2A9	-0.136	0.873	0.611	1	0.564	1.76	0.12	0.66	1.3	3.68	4.63e-05	0.000509	0.564	1.76	0.372	1	0.0713	1.07	0.796	1	-0.0938	0.91	0.727	1
SPDEF	-0.0795	0.924	0.762	1	1.09	2.97	0.00308	0.0113	1.52	4.55	4.84e-06	5.32e-05	1.64	5.17	0.000754	0.00415	0.386	1.47	0.16	0.44	-0.0446	0.956	0.867	1
